# Supplementary material for: Theoretical Studies on the Mechanism of deNOx Process in Cu–Zn Bimetallic System—Comparison of FAU and MFI Zeolites
Source: Molecules. 2022 Jan 4;27(1):300. doi: 10.3390/molecules27010300 (PMC8746640; doi:10.3390/molecules27010300)
Supplement: Supplementary file 1 [file molecules-27-00300-s001.zip]

Archive with 1 entries (1 files):
- molecules-1505647-supplementary.pdf
